# Supplementary material for: Assessment of Management to Mitigate Anthropogenic Effects on Large Whales
Source: Conserv Biol. 2012 Oct 1;27(1):121–33. doi: 10.1111/j.1523-1739.2012.01934.x (PMC3562480; doi:10.1111/j.1523-1739.2012.01934.x)
Supplement: Supplementary file 7 [file cobi0027-0121-SD7.txt]

 
 
AppendixS1. 
 
Timeline of major mitigation efforts at state, Canadian/US Federal and international
levels to increaseawareness and reduce thepotential for human-associated mortality to 
largewhalespecies. 
 
 
 
 
 
 
 
 
 
 
 
 
 
 
 
 
 
 
 
 
 Event Goal Dateor annual
timeperiod of 
implementation 
Location Reference
(Brown etal. 
1995)
(59 FR 28805;
NOAA1994)
Approach restrictions (62 FR 6729;
NOAA1997)
Implementation of 
AtlanticLargeWhale
TakeReduction Plan 
(ALWTRP)
(64 FR 7529;
NOAA1999)
(Silber etal. 
2002)
Promotes awareness and 
education among mariners of 
high concentrations of right
whales.
1993 Grand Manan Basin and Roseway 
Basin, Canada
Ensures federalagency actions 
willnotdestroy or adversely 
modify criticalhabitat.
5 July 1994 CapeCod Bay (CCB), Stellwagen 
Bank, GreatSouth Channel(GSC), 
coastalwaters of Georgiaand east
coastof Florida
Restricts vessels and aircraft
fromapproaching within 460m
(500 yards) of rightwhales to 
reducethepossibility of 
interaction and injury.
17 March 1997 AllUS waters
Seeks to reduceserious injury 
and mortality to right, 
humpback, fin, and minke
whales.
1 April1999 US AtlanticExclusiveEconomic
Zone(EEZ) fromMaine
(43.9667ºN) through Florida
(26.775ºN).
Reducevessel-whalecollisions 
by providing timely information 
to mariners entering areas used 
by rightwhales.
Massachusetts coastalwaters (NE);
Georgiaand Floridacoastalwaters 
(SE).
Establishmentof 
rightwhale
conservation areas
Establishmentof 
rightwhalecritical
habitat
Mandatory Ship 
Reporting Systems
As of 1 July 1999;
Year-round 
(Northeast;NE);
15 November – 16 
April(Southeast;
SE)
Table S1. Timeline of major mitigation efforts at state, Canadian/US Federal and international levels to increase awareness and
reducethepotentialfor human-associated mortality to largewhalespecies. Event Goal Dateor annual
timeperiod of 
implementation 
Location Reference
Table S1. Timeline of major mitigation efforts at state, Canadian/US Federal and international levels to increase awareness and
reducethepotentialfor human-associated mortality to largewhalespecies. 
Gear Modifications (65 FR 80368;
NOAA2000)
DynamicArea
Management(DAM) 
schemeimplemented
(67 FR 1133;
NOAA2002a)
Gear Modifications Replaces existing GillnetTake
Reduction Technology Listwith 
mandatory weak link 
requirements.
(67 FR 1300;
NOAA2002b)
Allows theuseof neutrally 
buoyantlinein lobster fishing 
gear. 
Requires buoy weak linelinks, 
netpanelweak links with 
anchoring systems, gear 
marking;restricts number of 
buoy lines.
22 January 2001 Northern InshoreLobster Waters, 
CCB Restricted Area, GSC 
Restricted Lobster Area, Northern 
NearshoreLobster Waters Area, 
Southern NearshoreLobster Waters, 
OffshoreLobster Waters
Restricts useof lobster trap/pot
and gillnetfishing gear to 
protectaggregations of right
whales outsideof critical
habitat.
8 February 2002
11 February 2002 AllALWTRPRegulated Lobster 
Waters and ALWTRPRegulated 
GillnetWaters.
US waters North of 40°N. DAM 
zones:areas triggered by 
aggregations of 3 or moreright
whales outsideof previously 
established managementareas or 
criticalhabitatzones, or within and 
outsidetheseareas when seasonal
managementis notin effect.Event Goal Dateor annual
timeperiod of 
implementation 
Location Reference
Table S1. Timeline of major mitigation efforts at state, Canadian/US Federal and international levels to increase awareness and
reducethepotentialfor human-associated mortality to largewhalespecies. 
SeasonalArea
Management(SAM) 
schemeimplemented
(67 FR 1142;
NOAA2002c)
SoutheastUS (SEUS) 
GillnetProhibition
(67 FR 59471;
NOAA2002d)
Bay of Fundy Traffic
Separation Scheme
(TSS) Amendment
(IMO 2003)
DAM Gear 
Modifications
(68 FR 51195;
NOAA2003)
Recommended 
Voluntary Ship 
TrafficRoutes
(NOAA2006)
Prohibits straightsetgillnets 
during nighttimehours.
As of 2002;15 
November – 31 
March, annually.
Coastalwaters of Georgiaand east
coastof Florida
Prohibits useof floating ground 
lineand buoy line;establishes 
thenumber, strength, location of 
weak links;limits singlebuoy 
lineper netstring.
As of 1 March 
2002;SAM West1 
March – 30 April, 
SAM East1 May – 
31 July.
Massachusetts coastalwaters. 
Suggests alternateship traffic
routes to mariners to reduce
vesselactivity in areas 
frequented by whales.
30 November 2006
Alters vesseltrafficaround 
highestconcentration of right
whales to reducepossibility of 
vessel-collisions;International
MaritimeOrganization (IMO) 
adopted.
Jacksonvilleand Fernandina, FL;
Brunswick, GA;CapeCod Bay, 
MA. 
1 July 2003 Bay of Fundy, Canada
Allows useof specificanchored 
gillnetand lobster trap/pot
modifications thatreduce
entanglementrisk
25 September 2003 DAM zones, as above. Event Goal Dateor annual
timeperiod of 
implementation 
Location Reference
Table S1. Timeline of major mitigation efforts at state, Canadian/US Federal and international levels to increase awareness and
reducethepotentialfor human-associated mortality to largewhalespecies. 
Boston TSS 
Amendment
(IMO 2006)
Roseway Basin Area
To BeAvoided
(IMO 2007)
Shifts trafficpattern to avoid 
largeaggregations of whales;
IMO adopted.
1 July 2007
Extends ALWTRPgear 
modifications for regulated areas 
to theeastern edgeof theEEZ;
requires weak links of 
appropriatebreaking strength;
replaced/eliminated SAM &
DAM programs.
Recommendatory, seasonal;
limits transits of vessels (>300 
gross tonnage) atpeak timeof 
abundancein rightwhalecritical
habitat. IMO adopted.
As of 2008;1 June
– 31 December 
annually.
Changes to 
Boundaries and 
Seasons, Gear 
Modifications
5 April2008;
North of 40°00N 
year-round;
between 32°00N 
and 40°00N 1 
September – 
31May;between 
29°00N and 
32°00N 15 
November – 15 
April;between 
27°51N and 
29°00N 1 
December – 31 
March.
Boston, CapeCod Bay, MAwaters.  
AllALWTRP-Regulated Trap/Pot
Waters
Roseway Basin, SouthwestScotian 
Shelf, Canada. 
(72 FR 57104;
NOAA2007a)Event Goal Dateor annual
timeperiod of 
implementation 
Location Reference
Table S1. Timeline of major mitigation efforts at state, Canadian/US Federal and international levels to increase awareness and
reducethepotentialfor human-associated mortality to largewhalespecies. 
9 December 2008 – 
9 December 2013:
SEUS:St. Augustine, FLto 
Brunswick, GA.
 (73 FR 60173;
NOAA2008a)
Mid-Atlantic:Brunswick, GAto 
RhodeIsland;Ports of New York, 
New Jersey, PhiladelphiaPA, 
Wilmington VA, Moorehead City 
NC and BeaufortNC;Entranceof 
ChesapeakeBay;Block Island 
Sound.
NEUS:CCB, ORP, GSC
Any Triggered DMAzones (as 
above).
(IMO 2008a)
Implements broad-based sinking 
groundlinerequirementfor all
trap/potfisheries;eliminates 
DAM fishing restrictions.
5 April2009 AllALWTRP-Regulated Trap/Pot
Waters
Voluntary, seasonal;limits 
vesseltransits atpeak timeof 
abundancein rightwhalecritical
habitat. IMO adopted.
1 June2009;
Annually 1 April– 
31 July
GreatSouth Channel, 
Massachusetts. 
GreatSouth Channel
AreaTo BeAvoided
Restricts vesselspeeds to no 
morethan 10 knots, to reduce
likelihood of death in theevent
of avessel-whalecollision. SEUS 15 
November – 15 
April;Mid-Atlantic
1 November – 3 
April;CCB 1 
January – 15 May;
Off RacePoint
(ORP) 1 March – 
30 April;GSC 1 
April– 31 July.
Speed Restrictions 
(72 FR 57104, 
73 FR 19171, 
73 FR 51228;
NOAA2007a, 
2007b, 2008b)
Broad-Based Sinking 
Groundline
RequirementEvent Goal Dateor annual
timeperiod of 
implementation 
Location Reference
Table S1. Timeline of major mitigation efforts at state, Canadian/US Federal and international levels to increase awareness and
reducethepotentialfor human-associated mortality to largewhalespecies. 
Modification of 
Boston TSS
(IMO 2008b)
Designation of 
criticalhabitatfor 
rightwhales in the
Grand Manan Basin 
and Roseway Basin.
Establishes criticalhabitatareas 
federally protected under the
Species AtRisk Act(SARA).
1 June2009 Bay of Fundy and Roseway Basin, 
Canada
(Brown etal. 
2009)
Modifies existing lanes to 
reducethethreatof collisions;
IMO adopted.
1 June2009 Massachusetts.LiteratureCited 
Brown, M.W., J.M. Allen, and S.D.Kraus. 1995 Thedesignation of seasonalrightwhale
conservation areas in thewaters of AtlanticCanada. Pages 90-98 in N.L. Shackell and 
J.H.M. Willison, editors. Marine protected areas and sustainable fisheries. Science and 
Managementof Protected Areas Association, Wolfville, NovaScotia. 
Brown, M.W., D. Fenton, K. Smedbol, C. Merriman, K. Robichaud-Leblanc, and J.D. 
Conway. 2009. Recovery strategy for the North Atlantic right whale (Eubalaena 
glacialis) in Atlantic Canadian waters. Species at Risk Act Recovery Strategy Series. 
Fisheries and Oceans Canada, Ottawa, Ontario.  
IMO (InternationalMaritimeOrganization). 2003.New and amended traffic separation 
schemes. Ref T2/2.07, COLREG.2/Circ.52. IMO, London. 
IMO (InternationalMaritimeOrganization). 2006.New and amended traffic separation 
schemes. Ref T2-OSS/2.7.1, COLREG.2/Circ.58. IMO, London. 
IMO (InternationalMaritimeOrganization). 2007. Routeing measures other than traffic
separation schemes. Ref. T2-OSS/2.7, SN.a/Circ.263. IMO, London. 
IMO (InternationalMaritimeOrganization). 2008a. Routeing measures other than traffic
separation schemes. Ref. T2-OSS/2.7.1, SN.1/Circ.272, IMO, London.
IMO (InternationalMaritimeOrganization). 2008b. Routeing of ships, ship reporting, and 
related matters. Amendment to the Traffic Separation Scheme “In the Approach to 
Boston, Massachusetts”. Ref. NAV 54/3/XX, IMO, London.
NOAA (National Oceanic and Atmospheric Association). 1994. Designated Critical
Habitat;Northern RightWhale. FederalRegister 59:28805-28834. 
NOAA (National Oceanic and Atmospheric Association). 1997. North Atlantic Right
WhaleProtection. FederalRegister 62:6729-6738. 
NOAA (National Oceanic and Atmospheric Association). 1999. Taking of Marine
Mammals Incidental to Commercial Fishing Operations; Atlantic Large Whale Take
Reduction Plan Regulations. FederalRegister 64:7529-7556. 
NOAA (National Oceanic and Atmospheric Association). 2000. Taking of Marine
Mammals Incidental to Commercial Fishing Operations; Atlantic Large Whale Take
Reduction Plan Regulations. FederalRegister 65:80368-80381. 
NOAA (National Oceanic and Atmospheric Association). 2002a. Taking of Marine
Mammals Incidental to Commercial Fishing Operations; Atlantic Large Whale Take
Reduction Plan Regulations. FederalRegister 67:1133-1142. 
NOAA (National Oceanic and Atmospheric Association). 2002b. Taking of Marine
Mammals Incidental to Commercial Fishing Operations; Atlantic Large Whale Take
Reduction Plan Regulations. FederalRegister 67:1300-1314.  NOAA (National Oceanic and Atmospheric Association). 2002c. Taking of Marine
Mammals Incidental to Commercial Fishing Operations; Atlantic Large Whale Take
Reduction Plan Regulations. FederalRegister 67:1142-1160. 
NOAA (National Oceanic and Atmospheric Association). 2002d. Taking of Marine
Mammals Incidental to Commercial Fishing Operations; Atlantic Large Whale Take
Reduction Plan Regulations. FederalRegister 67:59471-59477. 
NOAA (National Oceanic and Atmospheric Association). 2003. Taking of Marine
Mammals Incidental to Commercial Fishing Operations; Atlantic Large Whale Take
Reduction Plan Regulations. FederalRegister 68:51195-51201. 
NOAA (NationalOceanicand AtmosphericAssociation). 2006. News FromNOAA For 
ImmediateRelease, November 17, 2006. 
NOAA(National Oceanic and Atmospheric Association). 2007a. Taking of Marine
Mammals Incidental to Commercial Fishing Operations; Atlantic Large Whale Take
Reduction Plan Regulations. FederalRegister 72:57104-57194. 
NOAA (National Oceanic and Atmospheric Association). 2007b. Taking of Marine
Mammals Incidental to Commercial Fishing Operations; Atlantic Large Whale Take
Reduction Plan Regulations;Correction. FederalRegister 73:19171. 
NOAA (National Oceanic and Atmospheric Association). 2008a. Endangered Fish and 
Wildlife; Final Rule To Implement Speed Restrictions to Reduce the Threat of Ship 
Collisions With North AtlanticRightWhales. FederalRegister 73:60173-60191. 
NOAA (National Oceanic and Atmospheric Association). 2008b. Taking of Marine
Mammals Incidental to Commercial Fishing Operations; Atlantic Large Whale Take
Reduction Plan Regulations. FederalRegister 73:51228-51242. 
Silber, G.K., L.I. Ward, R. Clarke, K.L.Schumacher, and A.J. Smith. 2002. Ship traffic
patterns in right whale critical habitat: Year one of the Mandatory Ship Reporting 
System. NOAA Tech Memo NMFS OPR 20, 27 pp.
!
