# Supplementary material for: Assessment of Management to Mitigate Anthropogenic Effects on Large Whales
Source: Conserv Biol. 2012 Oct 1;27(1):121–33. doi: 10.1111/j.1523-1739.2012.01934.x (PMC3562480; doi:10.1111/j.1523-1739.2012.01934.x)
Supplement: Supplementary file 8 [file cobi0027-0121-SD8.txt]

Species Male Female X2 p
Bluewhale 2 1 0.33 0.564
Bryde's whale 3 8 2.27 0.132
Fin whale 73 66 0.353 0.553
Humpback 
whale
108 107 0.00465 0.946
MinkeWhale 72 106 6.49 0.011
Rightwhale 39 46 5.12 0.024
Seiwhale 10 3 3.77 0.052
Spermwhale 75 58 2.17 0.14
Table S2. Determined male and female mortality for 8 large whale species in
the coastal Northeast Atlantic, 1970 - 2009 (inclusive), and X2 and p values
testing for parity of theobserved male:femalemortality ratio.  
