# Supplementary material for: Assessment of Management to Mitigate Anthropogenic Effects on Large Whales
Source: Conserv Biol. 2012 Oct 1;27(1):121–33. doi: 10.1111/j.1523-1739.2012.01934.x (PMC3562480; doi:10.1111/j.1523-1739.2012.01934.x)
Supplement: Supplementary file 9 [file cobi0027-0121-SD9.txt]

COD Total Male Female Undetermined Calf Subadult Adult Undetermined
EN 323 59 68 196 51 115 35 122
VS 171 56 77 38 29 97 21 24
ENVS 5 1 3 1 2 3 0 0
OH 3 1 1 1 1 1 1 0
NH 248 116 91 41 98 103 29 18
Table S3. Determined cause of death in large whales observed 1970 - 2009 (inclusive), separated by
sex and age class, where known. COD = Cause Of Death, EN = Entanglement, VS = Ves s e l Strike,
ENVS = Entanglement and Ves s e l Strike, OH = Other human interaction, NH = Non-human
interaction;seetextfor definition of categories.
